# Supplementary material for: Metabolites of Siberian Raspberries: LC-MS Profile, Seasonal Variation, Antioxidant Activity and, Thermal Stability of Rubus matsumuranus Phenolome
Source: Plants (Basel). 2021 Oct 27;10(11):2317. doi: 10.3390/plants10112317 (PMC8620613; doi:10.3390/plants10112317)
Supplement: Supplementary file 1 [file plants-10-02317-s001.zip]

Archive with 1 entries (1 files):
- plants-1410158-supplementary.pdf
